# Supplementary material for: Functional genomic analysis identifies miRNA repertoire regulating C. elegans oocyte development
Source: Nat Commun. 2018 Dec 14;9:5318. doi: 10.1038/s41467-018-07791-w (PMC6294007; doi:10.1038/s41467-018-07791-w)
Supplement: Supplementary file 4 — Supplementary Data [file 41467_2018_7791_MOESM4_ESM.xlsx]

## Sheet: NORMALIZED_DATA_averagefoldchan
SUPPLEMENTARY TABLE 1: FIREPLEX® DATA FOR ALL miRNAS IN WILDTYPE AND drosha(0) GERMLINES
Genotype	Group	Replicate	cel-let-7-5p	cel-lin-4-5p	cel-lsy-6-3p	cel-mir-1018	cel-mir-1019-5p	cel-mir-1020-3p	cel-mir-1021	cel-mir-1022-5p	cel-mir-124-3p	cel-mir-124-5p	cel-mir-1-3p	cel-mir-1-5p	cel-mir-1817	cel-mir-1818	cel-mir-1819-3p	cel-mir-1820-5p	cel-mir-1821-3p	cel-mir-1822-3p	cel-mir-1823-3p	cel-mir-1824-5p	cel-mir-1828	cel-mir-1829a-3p	cel-mir-1829a-5p	cel-mir-1829b-5p	cel-mir-1829c-5p	cel-mir-1830-3p	cel-mir-1832a-3p	cel-mir-1832a-5p	cel-mir-1832b-3p	cel-mir-1833	cel-mir-2207-5p	cel-mir-2208a-5p	cel-mir-2208b-3p	cel-mir-2208b-5p	cel-mir-2209a-3p	cel-mir-2209b-3p	cel-mir-2209c-3p	cel-mir-2210-3p	cel-mir-2211-3p	cel-mir-2212-5p	cel-mir-2213-3p	cel-mir-2215-3p	cel-mir-2216-5p	cel-mir-2217a-3p	cel-mir-2217b-1-5p	cel-mir-2217b-3p	cel-mir-2217b-3p_dupe
drosha(0) Sample 1	Test	Drsh-1_1	11.44	0.74	0.52	0.09	0.4	0	2.96	2.22	1.1	0.23	4.58	0.54	0.13	0.62	0	0.22	2.06	0	0	0.08	0	0.67	3.71	19.88	18.38	0.96	1.05	0	0.86	0.87	0.06	0	0.65	0	1.84	0.52	0.52	0	2.96	1.65	0.28	0	0.5	1.04	0.75	1.23	1.9
drosha(0) Sample 2	Test	drsh-1_2	4.27	0.91	0.84	1.37	1.62	0.44	2.92	2.6	0	2.6	2.88	1.11	0.96	0	1.05	0.52	2.4	3.06	0	1.1	0.26	2.02	4.15	51.57	30.46	1.27	0	1.61	0.2	0.68	0.26	0	0.97	0	1.81	1.42	0.93	0.97	7.71	2.49	0.02	0.05	0.17	1.1	1.42	2.69	0.81
drosha(0) Sample 3	Test	drsh-1_3	3.35	0.52	0.43	0.73	0.25	0	1.63	1.83	0	0.25	1.91	0	0.56	0	0	0.27	1.64	0.03	0	0.04	0.62	2	3.55	34.66	13.84	0	0	1.3	0	0.04	0	0	0.87	0	1.31	0.29	0.65	0.43	0.64	1.68	0.12	0	0.04	1.14	2.47	1.81	2.86
wild type Sample 1	Control	N2_1	8.55	0.94	0.46	0.31	0.12	0	3.75	1.03	0.67	0.41	0.43	0.39	0.96	0.09	0.56	0.11	1.36	0.24	0.08	1.01	0.05	0.01	0.19	1.39	2.92	0.23	0.9	1.03	0.88	0.3	0.28	0	0.69	0	2.24	0.65	1.39	0.18	0.28	0.81	0.01	0	0.09	2.38	0.83	1.78	1.46
wild type Sample 2	Control	N2_2	4.37	0.47	0	0.19	0.01	0.03	2.94	1.09	0	0.13	0.55	0.33	0.65	0	0.34	0.05	0.93	0	0.19	1.19	0.04	0.18	0.42	1.62	0.34	0.01	0	0.76	0.24	0	0.06	0.76	0.7	0.02	2.47	0.06	0.68	0.2	0	1	0	0	0	1.39	0.68	1.09	1.02
wild type Sample 3	Control	N2-3	5.8	0.71	0.16	0.25	0.13	0.09	2.48	1.31	0.56	0.31	1.5	0.5	0.37	0.09	0.34	0.22	1.23	0	0.06	0	0.1	0.05	0.26	2.42	0.83	0.14	0.46	1.1	0.74	0.32	0.12	0	0.7	0	2.32	0.5	1.07	0	0.83	1.36	0.19	0	0.07	2.53	0.3	1.49	1.62
Probe Limit of Detection	NA	NA	0	0	0	0	0	0	0	0	0	0	0	0	0	0	0	0	0	0	0	0	0	0	0	0	0	0	0	0	0	0	0	0	0	0	0	0	0	0	0	0	0	0	0	0	0	0	0
Probe Limit of Detection	NA	NA	0.67	0.53	0.76	1.23	0.69	1.29	0.69	0.69	0.92	0.81	0.59	0.57	0.78	0.85	0.78	0.88	0.99	1.36	0.43	1.17	0.83	0.45	0.48	0.6	0.88	0.76	1.86	0.65	1.22	0.9	1.12	1.14	0.45	0.62	0.8	0.7	0.65	0.69	1.52	1.03	0.72	0.85	0.97	1.19	1.16	0.62	0.49
drosha average:			6.35333	0.723333	0.596667	0.73	0.756667	0.146667	2.50333	2.21667	0.366667	1.02667	3.12333	0.55	0.55	0.206667	0.35	0.336667	2.03333	1.03	0	0.406667	0.293333	1.56333	3.80333	35.37	20.8933	0.743333	0.35	0.97	0.353333	0.53	0.106667	0	0.83	0	1.65333	0.743333	0.7	0.466667	3.77	1.94	0.14	0.0166667	0.236667	1.09333	1.54667	1.91	1.85667
wild type average:			6.24	0.706667	0.206667	0.25	0.0866667	0.04	3.05667	1.14333	0.41	0.283333	0.826667	0.406667	0.66	0.06	0.413333	0.126667	1.17333	0.08	0.11	0.733333	0.0633333	0.08	0.29	1.81	1.36333	0.126667	0.453333	0.963333	0.62	0.206667	0.153333	0.253333	0.696667	0.00666667	2.34333	0.403333	1.04667	0.126667	0.37	1.05667	0.0666667	0	0.0533333	2.1	0.603333	1.45333	1.36667
	light blue color indicates germline expressed miRNAs
	mirtron
[truncated: 257 more columns]
